# Supplementary material for: The Role of Capsule Endoscopy in the Diagnosis and Management of Small Bowel Tumors: A Narrative Review
Source: Cancers (Basel). 2024 Jan 7;16(2):262. doi: 10.3390/cancers16020262 (PMC10813471; doi:10.3390/cancers16020262)
Supplement: Supplementary file 1 [file cancers-16-00262-s001.zip]

Archive with 1 entries (1 files):
- cancers-2744590-supplementary.pdf
